# Supplementary material for: Innovative flavoring behavior in Goffin’s cockatoos
Source: Curr Biol. Author manuscript; Available in PMC 2025 May 10. (PMC7617653; doi:10.1016/j.cub.2025.01.002)
Supplement: Supplementary Material [file EMS204743-supplement-Supplementary_Material.zip]

Archive with 9 entries (9 files):
- 1-s2.0-S0960982225000028-mmc8.mp4
- 1-s2.0-S0960982225000028-mmc3.mp4
- 1-s2.0-S0960982225000028-mmc4.mp4
- 1-s2.0-S0960982225000028-mmc5.mp4
- 1-s2.0-S0960982225000028-mmc6.mp4
- 1-s2.0-S0960982225000028-mmc1.pdf
- 1-s2.0-S0960982225000028-mmc7.mp4
- 1-s2.0-S0960982225000028-mmc2.xlsx
- 1-s2.0-S0960982225000028-mmc9.pdf
