# Supplementary material for: Innovative flavoring behavior in Goffin’s cockatoos
Source: Curr Biol. Author manuscript; Available in PMC 2025 May 10. (PMC7617653; doi:10.1016/j.cub.2025.01.002)
Supplement: Supplementary Material [file EMS204743-supplement-Supplementary_Material.zip › 1-s2.0-S0960982225000028-mmc2.xlsx]

## Sheet: Sheet1
Soy yoghurt specifications (Retrieved and translated on the 20th of January 2023):
PRODUCT NAME	Alpro soy yoghurt alternative - Blueberry				Alpro Soja-Joghurtalternative Natur ohne Zucker
SOURCE	https://www.alpro.com/at/produkte/soja-joghurtalternativen/soja-joghurtalternativen-geschmacksvariation/heidelbeere/				https://www.alpro.com/at/produkte/soja-joghurtalternativen/soja-joghurtalternativen/natur-ohne-zucker/
PRODUCT PICTURE
COLOUR	Purple				White
PRODUCT DESCRIPTION	Small berry - big taste explosion. Alpro blueberry pampers you with subtle sweetness and lots of taste! The mildly sour taste of freshly harvested blueberries makes the Alpro soy yoghurt alternative irresistible - and in a completely natural way. The perfect treat for in between meals.				Alpro Plain No Sugars is rich in plant protein, super-versatile and all-round amazing. So life’s sweet, even without the sugars.
KEY BENEFITS	• Naturally lactose-free				• Naturally lactose-free
	• 100% plant-based				• 100% plant-based
	• Vegetarian				• Vegetarian
	• Naturally low in fat				• Naturally low in fat
	• Naturally low in saturated fat				• Naturally low in saturated fat
	-				• Sugar free
	-				• Rich in fiber.
	• High quality protein source				• High quality protein source
	• Source of calcium. Contains vitamin B2, B12 and D.				• Source of calcium. Contains vitamin B2, B12 and D.
	• Source of calcium, vitamins D and B12. Vitamin B12 helps reduce tiredness and fatigue.				• Source of calcium, vitamins D and B12. Vitamin B12 helps reduce tiredness and fatigue
INGREDIENTS	Soya base (water, hulled soya beans (9.8%)), sugar, blueberry (5.7%), tricalciumcitrate, stabiliser (pectins), acidity regulators (citric acid, sodium citrates), natural flavouring, blueberry extract, carrot extract, sea salt, antioxidants (tocopherol-rich extracts, fatty acid esters of ascorbic acid), vitamins (B2, B12, D2), live cultures (S. thermophilus, L. bulgaricus).				Soya base (water, hulled soya beans (10.7%)), tricalcium citrate, acidity regulators (sodium citrates, citric acid), stabilizer (pectins), natural flavor, sea salt, antioxidants (tocopherols-rich extracts, fatty acid esters of ascorbic acid), vitamins (B12, D2), live cultures (Str. thermophilus, L. bulgaricus).
ALLERGY INFORMATION	May contain traces of nuts (no peanuts). Gluten free				May contain traces of nuts (no peanuts). Gluten free
NUTRITIONAL INFORMATION	Typical values	Pro 100g			Typical Values	Pro 100g
	Energy	293 kJ / 70 kcal			Energy	177 kJ / 42 kcal
	Fat	2.2 g			Fat	2.3 g
	Saturates	0.4 g			Saturates	0.4 g
	Mono-Unsaturates	0.5 g			Mono-Unsaturates	0.5 g
	Polyunsaturates	1.3 g			Polysaturates	1.4 g
	Carbohydrate	8.2 g			Carbohydrate	0 g
	Sugars	7.9 g			Sugar	0 g
	Fibre	1 g			Fibre	0.9 g
	Protein	3.7 g			Protein	4 g
	Salt	0.15 g			Salt	0.24 g
	Vitamins				Vitamins
	Vitamin D	0.75 µg			Vitamin D	0.75 µg
	Riboflavin (B2)	0.21 mg			-	-
	Vitamin B12	0.38 µg			Vitamin B12	0.38 µg
	Minerals				Minerals
	Calcium	120 mg			Calcium	120 mg
